# Supplementary material for: Exploring the Synthesis, Anti-Inflammatory and Anti-Tumor Potential of 4-Maleimidylphenyl-Hydrazide Derivatives
Source: Molecules. 2025 Oct 10;30(20):4035. doi: 10.3390/molecules30204035 (PMC12565891; doi:10.3390/molecules30204035)
Supplement: Supplementary file 1 [file molecules-30-04035-s001.zip]

Archive with 1 entries (1 files):
- Revised- no red color-SM-molecules-3815677.pdf
